# Supplementary material for: Alcohol-Induced Acute Liver Disease in Mice: A Comparison of the Preventive Effects of Fermented Milk from Lactobacillus delbrueckii Subsp. bulgaricus or Lacticaseibacillus casei
Source: Foods. 2026 Apr 7;15(7):1260. doi: 10.3390/foods15071260 (PMC13073978; doi:10.3390/foods15071260)
Supplement: Supplementary file 1 [file foods-15-01260-s001.zip]

Archive with 1 entries (1 files):
- foods-4209065-supplementary.pdf
